# Supplementary material for: A Hamster Model of Diet-Induced Obesity for Preclinical Evaluation of Anti-Obesity, Anti-Diabetic and Lipid Modulating Agents
Source: PLoS One. 2015 Aug 12;10(8):e0135634. doi: 10.1371/journal.pone.0135634 (PMC4534139; doi:10.1371/journal.pone.0135634)
Supplement: S1 File — The data are presented in the excel spreadsheet. (XLS) [file pone.0135634.s001.xls]

## Sheet: Figure 1
Figure 1A:	Bodyweight
Group		1- chow control										2- gubra diet										3- 31.8E% fat diet										4- 60E% fat diet
	0	105.4	111.9	110.4	111.8	94	86.6	97.3	117.8	113.8	96.1	106.8	106.4	94.5	100.5	124	97.3	106.2	91.6	96.2	120.8	107.3	119.8	103.9	108.3	113	100	112.7	98.1	103	91.3	121.2	93.8	108.3	85.2	93.8	100.4	114	125.7	108.6	109.5
	1	108.5	116.3	117.2	114.7	99.4	91.6	103.3	119.2	122.8	99.4	122.9	117.3	109.8	121.3	141.1	111.9	122	104.7	112.5	137.5	121.6	132.2	115.8	119.3	128.7	108.1	125.6	111.9	117.2	105.8	138.8	100	120.2	95.1	106.7	111.9	126.4	145.3	128.1	128
	2	118.7	121.6	121.5	120.5	107.3	97.9	106.7	126.8	128.8	106.9	136.4	126.9	119.5	131.5	149.7	123.3	131.9	113.3	123.6	152.1	129.5	140.7	124.4	125.2	134.7	115.2	128	119.1	125.7	112.9	150.6	105.6	130.5	103.2	115.9	118.4	131.9	152.8	139.6	137.6
	3	126.4	131.3	129	124.2	117.6	104.6	116.6	133.1	138.9	115.5	153.7	143.3	132.9	146.6	160.8	140.5	144	128	141.4	166.2	134.4	150.6	133	135.3	145.4	124.9	135.9	129	134.3	118.6	162.6	113.4	141.3	106.6	121.2	123.5	135.6	158.6	148.7	143.2
	4	132.9	138.6	131.6	127.1	128.3	109.7	123.5	138.4	151.2	122	166.2	155.3	145.7	156.8	172	156.6	154.6	137.6	155.2	180.7	141.8	157.2	139.6	143.7	158.2	133.2	140.4	136.1	145.4	124.9	173.2	116.4	143.4	113.4	128.5	131.3	141.4	159.3	155.6	151
	5	134.7	143.7	137.8	130.3	132.5	111.3	127.3	145.6	155.4	123.5	173.3	162.3	151.1	165.7	179.5	160.3	160.1	139.5	162.7	188.7	148.6	162.3	142.5	147	163.7	134.3	144.5	139.9	147.6	133.8	181.3	114.6	148.7	118.6	136.3	134.7	142.1	162.8	163.1	157.4
	6	141.7	152.4	141.4	138.4	140.8	116.3	134.3	152.7	161.1	126.1	182.7	171.6	166.2	176.8	192.7	168.9	169.2	145.4	169	197	155	169.3	149.6	151.6	168	136.6	146.5	143.7	150.5	141.6	179.2	120.6	141.6	123.2	140.5	134.9	145	164.7	161.3	165
	7	149.4	160	152.5	146.1	153.7	125.8	142.7	164.4	164.1	134.4	188.5	175.7	172.8	182.8	203.9	180.8	189.7	152.7	177.1	205.9	164.1	180.2	158	165.9	178.7	146.8	156.4	149.6	158	152.2	176.7	134	151.9	126.4	144.2	135.9	148.5	167.8	166.9	168.1
	8	154.7	159.5	157.2	150.5	151	126.3	147.5	167.9	169	140	197.1	183.5	174.7	186	207.6	182.7	196	159.6	183.7	209.3	169.4	189	164.2	173.2	182.9	153.1	166.4	158.3	159.9	164.2	181.7	146.6	165.2	136.4	156.3	139.2	154.3	179.1	165	174
	9	159.4	162	162.2	150.9	151.5	130.8	151.5	171.2	173.6	145.1	199.8	186.2	181.5	191.1	216.3	186.4	202.5	165	185	214.5	174.4	194	164.6	178.8	185.8	156.2	173.4	158.5	165.4	165.5	184.1	147.8	169.8	140.6	161.4	138.9	154.3	180.8	169.4	177.9
	10	162.8	164.8	163	150.3	152.2	132.3	155.8	174.6	173.3	144	204.5	190	177.9	199.5	221.8	197	215.6	167.8	187.2	218.3	176.3	194.1	170.3	180.2	192.1	158.5	176.6	158.2	165.8	168	187.5	149.1	176	144.7	166.1	139.1	153.7	189.7	175.5	183.6
	11	165.4	168.8	167.2	158.2	156.4	138.3	157.5	181.2	182.6	151.4	210.6	192.2	181.6	206.9	228.8	204.9	223.1	168.4	193.3	228.5	181.4	199.7	171.3	182	190.8	155.4	175	160.8	168.5	169.8	192.8	149.1	178	143.1	163.9	144.8	154.4	192.6	178.1	184.3
	12	172.5	169.9	168.7	156.7	164	139.2	160.2	182.9	186	153.2	211.6	193.4	181	204.9	225.9	203.9	228.3	172.5	197.1	232.7	184.6	197.2	171.8	181.5	195.5	152.4	169.7	157.1	168.5	168.1	187	146.8	166.7	137.2	156.3	140.2	147.6	195.2	177.5	185.4
Figure 1B	Fat mass
		chow control										gubra diet										31.8E% fat diet										60E% fat diet
	Fat mass	32.1	38.9	43.7	27.8	47.2	27.9	27.7	41.8	33.6	24.3	81.9	74.5	62.9	70.6	90.8	62.6	89.5	62.4	64	87.1	58.9	56.6	41	54.1	55.7	40.4	42.6	34.7	38.5	49.6	57.1	35.1	48	27.7	39	30	35.5	68.4	62.1	51.6
Figure 1C	OGTT blood glucose temporal curve
		1- chow control										2- gubra diet										3- 31.8E% fat diet										4- 60E% fat diet
	-60	4.7	7.11	3.85	4.88	5.82	4.25	4.93	3.93	4.38	3.51	4.51	4.94	5.37	4.9	5.32	3.83	3.77	4.37	4.11	4.14	3.77	4.86	3.77	4.38	4.83	4.63	4.2	4.75	4.12	3.8	4.56	4.3	4.54	3.94	4.8	4.66	4.47	4.78	4.48	4.34
	0	3.74	4.64	3.84	4.35	3.9	3.79	3.59	3.89	4.71	3.55	4.79	4.34	4.17	4.78	4.99	4.15	3.48	5.27	4.81	4.5	4.52	3.83	3.95	4.47	3.93	3.93	3.84	4.21	4.66	5.46	4.2	4.27	4.35	4.28	4.22	3.77	3.68	4.39	5.04	3.71
	15	9.09	8.86	8.81	7.47	8.45	11.38	10.43	10.69	10.96	9.28	13.99	10.34	9.88	11.83	10.49	9.84	9.47	7.97	8.89	3.66	12.05	10.1	9.51	10.96	11.12	8.29	4.2	8.76	7.71	5.41	8.7	8.65	8.96	2.57	6.9	7.05	4.18	7.27	11.2	7.7
	30	7.86	7.3	7.83	8.04	7.82	14.51	8.29	8.64	9.14	6.9	11.75	9.28	9.69	13.21	12.8	10.13	13.1	11.29	11.2	12.33	11.7	8.25	9.12	12.46	10.88	7	6.35	8.83	9.56	9.73	7.46	10.08	12.17	8.96	8.82	7.5	7.84	9.56	10.2	9.32
	60	5.47	7.86	5.37	6.79	6.34	8.66	4.12	6.28	7.97	5.42	11.81	9.69	8.94	15.31	13.17	13.35	10.47	16.29	12.89	10.49	10.01	10.29	8.52	11.04	7.52	7.8	7.69	5.56	8.13	5.14	9.03	8.85	12.79	7.62	8.35	9.47	8.32	9.05	9.89	7.99
	120	4.15	5.52	5.89	5.35	5.31	5.86	4.65	4.7	4.3	7.04	13.4	6.62	5.96	12.53	7.63	7.84	7.08	8.04	4.86	5.75	4.58	4.5	4.03	5.23	3.89	3.6	3.66	7.08	4.09	3.95	6.15	7.55	10.47	4.49	6.68	4.09	6.36	7.12	5.23	5.85
	240	4.76	4.22	4.43	5.52	5	4.16	4.13	5.55	5	4.77	3.87	3.86	3.98	5.66	4.73	4.15	3.79	5.43	5.14	5.5	3.8	4.17	4	5.04	4.48	5.11	5.16	5.26	7.11	4.36	4.12	3.78	5.14	5.6	5.4	4.03	4.09	4.37	5.59	4.59
Figure 1D	OGTT plasma insulin temporal curve
		1- chow control										2- gubra diet										3- 31.8E% fat diet										4- 60E% fat diet
	-60	759.435	222.184	205.436	133.635	510.712	548.426	406.339	272.737	311.315	268.269	1574.03	687.749	968.555	1824.3	1863.12	720.555	3579.81	807.66	1034.03	562.273	1294.37	1030.76	777.213	601.91	553.704	226.175	496.253	675.127	629.572	1068.36	817.669	475.675	844.93	303.335	310.185	478.324	500.795	1477.01	778.894	494.058
	0	537.26	597.699	429.921	813.228	872.297	293.132	223.662	590.258	331.027	290.077	1184.04	696.69	2014.85	1138.21	2855.1	888.341	2081.47	412.917	849.992	906.845	741.297	1208.21	1384.1	1007.37	1016.12	464.987	681.47	714.223	236.259	1154.2	592.864	327.921	574.527	741.727	254.742	530.743	490.352	801.649	706.294	924.271
	15	1579.62	1385.16	1702.49	946.27	1690.93	783.333	1555.31	1677.75	967.201	1473.9	1893.48	1703.4	2162.76	2061.63	2752.68	1022.47	3005.71	473.062	1541.49	1125.89	2897.83	3339.67	2278.14	1343.36	2269.19	979.314	2185.64	1168.7	1206.62	2450.24	1449.64	948.009	1219.28	779.03	1146.8	1118.76	1239.11	1955.97	2091.27	2206.34
	30	1586.57	1163.73	1888.29	1395.06	1346.16	593.299	1555.94	1119.8	2486.25	1480.01	1501.13	1145.12	2427.25	2291.67	2974.4	528.615	2325.03	471.141	1999.49	2847.14	2831.99	1748.07	1032.71	1714.11	2078	834.888	1207.88	1031.9	820.619	1570.84	985.118	1067.32	1794.93	1240.6	798.109	709.409	890.936	1801.22	1602.2	2112.59
	60	431.137	1345.8	927.164	766.219	1257.85	384.834	256.183	457.233	1386.76	1223.31	2419.16	1473.57	1930.38	2063.55	3374.39	1456.28	2400.42	172.769	1741.11	2712.86	1771.55	1391.47	1585.73	2000.95	2012.04	389.961	1234	199.108	723.126	1152.61	690.389	641.386	803.063	589.987	791.215	759.938	959.992	1566.11	1814.93	1588.64
	120	413.541	811.299	759.673	174.408	851.324	305.613	347.276	263.921	299.71	858.386	2100.08	1113.57	1118.36	1053.17	2359.31	1723.8	2992.5	1797.44	981.961	986.207	1081.34	1397.49	954.763	887.526	1347.88	282.784	940.881	1024.15	812.086	1063.13	1244.69	754.581	1443.01	1021.86	1001.5	596.32	970.281	1235.12	854.17	1176.25
	240	993.862	618.874	558.087	282.3	742.043	167.165	865.883	1043.59	364.541	383.037	2167.06	765.102	1621.19	1961.03	905.806	741.16	2417.61	485.665	1282.46	1489.08	649.708	1032.8	864.215	818.846	434.164	334.626	715.984	677.123	620.309	1274.2	1336.96	767.052	1301.79	874.163	369.832	492.045	1079	1315.14	1312.32	495.94

## Sheet: Figure 2
Figure 2:	Bodyweight
		1 - chow control						2 - gubra diet						5 - gubra diet + 0.5% chol
	0.5	95.5	95.8	105.2	108.2	102.5	111.1	116.4	116.3	128.5	114.3	105.8	116	100	137.1	125.3	111.5	106.5	93.8
	2	100.7	97.8	106.2	113	107.2	115.6	130.2	130	143.7	123.9	116.7	130.4	107.9	151.6	140	116.7	117.1	102
	3	102.5	98.6	101.8	115.1	109.5	113.4	131.6	137.5	152.7	131.1	122.7	137.9	109.8	158.1	147.2	122.4	122	106.4
	4	107.3	102	108.7	120.9	118.5	118.2	138	150.2	176.9	142	132	150.4	120.6	169.8	158.4	133.5	132.6	119.3
	5	113.1	105.6	108.8	125.8	124.5	117.3	145.5	161.2	173.4	150.6	138.9	159.8	130.6	180.8	168.3	144.8	143.5	128.1
	6	123	115.9	115.4	134.5	131.4	125.5	156	172.6	183.4	159.4	151.8	167.4	133.6	193.9	181.1	157.4	148.5	133.1
	7	129.3	123.8	124.1	137	134.7	137.3	164.9	180.2	191.2	168.7	158.3	176	141.2	204.7	191.2	166.9	156.4	139
	8	136.3	127.6	129.4	143.5	135.9	142.3	172.4	185.7	196.5	176.4	170.4	184.1	145.4	211	197.8	174.6	163.1	139.2
	9	144.5	133.3	133.1	147.8	139	147.6	177.3	189	204.4	184.1	177.5	191.5	153.2	218.5	204.2	179	164.3	145.6
	10	145.8	133.6	138.1	149.2	143.8	146.2	180.7	195.7	211	189.6	185.3	197.5	154.5	222.2	206.6	180.3	166.3	149.6
	11	150.1	138.7	142.8	155.2	150.7	147.8	181.1	199	218.9	191.3	186.9	199.5	157.4	231	212.7	184.3	171.3	151.8
	12	153.4	139.4	142.9	161.4	154.3	149.9	177.1	201.5	224.2	190.7	187.9	200.9	159.7	237.7	214.7	193.8	169.8	154.2

## Sheet: Figure 3
Figure 3A:	Bodyweight %
		Vehicle; 1% HPMC PO QD						Liraglutide; SC BID 0.2 mg/kg						Linagliptin; PO QD 3.0 mg/kg
	0	100	100	100	100	100	100	100	100	100	100	100	100	100	100	100	100	100	100	100	100	100
	1	100.8	101.33	100.68	100.26	98.92	99.94	94.61	95.25	95.4	95.43	93.3	95.99	100.59	100.82	100.05	100.54	100.72	99.04	99.37	101.33	101.07
	2	101.06	102.22	101.55	100	98.98	100	91.63	93.01	90.9	92.98	89.32	93.49	102.32	101.69	99.66	101.18	101.66	100.13	100.97	100.64	101.29
	3	100.37	101.43	101.26	100.58	100	101.03	89.73	91.69	89.01	93.04	89.07	93.05	102.86	102.66	100.1	101.61	102.38	99.81	100.45	101.38	101.4
	4	100.9	100.89	100.78	100.05	100.06	100.26	87.51	88.68	87.8	91.84	89.01	91.55	102.27	101.83	100.73	101.61	102.77	100.13	100.28	102.5	100.34
	5	99.89	100.35	101.21	100.84	100.72	101.09	86.68	89.53	86.2	91.21	90.02	90.86	102.64	101.59	101.42	101.94	103.21	100.06	100.8	102.61	100.56
	6	99.36	100.4	100.58	100.95	101.14	102.19	86.56	89.53	86.73	92.07	91.54	90.86	103.59	101.21	101.57	101.94	104.1	100.06	101.14	101.06	100.79
	7	99.63	100.49	100.63	101.21	101.31	102.12	86.37	89.49	85.42	89.95	88.25	90.29	103.27	101.16	101.08	101.61	102.77	98.59	100.74	100.74	99.21
	8	99.52	100.54	100.48	100.26	100.24	100.84	85.48	88.68	85.13	88.98	86.8	89.98	103.18	100.63	101.27	100.81	103.6	98.46	100.91	102.5	99.55
	9	99.79	100.59	98.89	100.11	100.6	101.55	85.23	89.02	84.94	88.3	86.8	89.04	103.68	100	101.62	101.24	103.38	99.68	101.59	102.5	99.94
	10	99.2	100.2	99.37	100.53	100.9	101.8	84.78	88.26	85.47	86.64	87.74	88.17	104.14	99.66	101.86	101.29	103.38	99.87	102.05	103.35	100.51
	11	100.27	100.49	100.29	100.05	101.08	102.64	83.2	86.52	85.08	85.79	87.62	88.17	104.37	99.47	101.13	101.45	103.71	98.97	101.31	102.66	99.38
	12	100.8	99.7	100.19	99.74	101.85	102.96	82.5	85.16	83.44	86.19	87.43	87.85	105.23	98.84	101.13	101.78	103.82	99.81	101.99	102.93	99.89
	13	99.36	100.35	100.39	98.89	99.88	102.7	82.5	83.68	82.81	85.73	87.74	88.73	104.18	99.03	101.67	101.18	104.6	99.74	101.02	102.98	99.72
	14	100.05	99.85	100.1	99.58	101.61	102.83	83.13	83.43	83.1	85.39	88	87.1	104.09	98.84	101.52	101.78	104.82	99.36	102.5	102.98	99.94
	15	100.16	99.51	100	99.26	102.09	101.22	85.67	84.4	83.15	84.36	87.84	87.23	104.14	97.34	101.81	100.54	103.99	98.59	102.1	103.03	99.1
	16	100.05	99.46	100.24	99.42	101.91	102.96	83.32	83.09	83.15	84.82	87.68	87.41	103.32	97.49	100.83	101.13	105.1	98.85	101.93	102.82	97.87
	17	99.47	98.32	99.61	97.94	102.09	101.74	84.34	82.24	83.44	85.67	87.11	88.17	102.14	97.39	100.54	100.97	104.65	98.78	102.05	103.19	96.52
	18	99.25	99.06	99.9	98.47	100.66	102.38	84.78	80.46	82.91	84.13	88.38	88.79	103.18	96.57	99.71	100.32	104.54	99.49	101.36	102.87	96.18
	19	99.31	98.57	99.56	97.89	102.09	101.42	83.7	80.71	83.24	83.22	87.81	87.98	103.55	97.01	100.15	100.11	104.32	99.29	99.77	100.43	97.42
	20	99.41	97.68	98.45	97.57	101.61	101.09	83.96	80.54	83.2	81.79	86.48	87.6	102.86	97.2	100	100	104.43	98.91	98.75	100.32	97.42
	21	98.88	97.14	99.27	98.1	101.49	101.29	84.53	81.39	83.1	81.68	86.67	86.79	102.59	96.72	99.95	99.41	104.65	99.1	99.6	101.01	98.76
	22	99.31	96.15	99.81	98.47	102.27	101.48	85.8	81.43	82.91	81.45	86.92	87.04	102.55	96.23	100.29	99.19	103.99	99.74	98.58	102.18	97.3
	23	98.56	95.6	99.52	98.47	101.61	100.84	83.96	81.35	82.76	80.59	87.24	86.1	102.14	96.09	99.22	99.25	104.1	99.04	99.15	102.29	96.85
	24	98.56	94.81	98.59	99.05	101.55	101.35	85.42	81.01	80.05	80.94	86.48	87.16	102.64	95.85	100.15	99.41	103.66	99.04	99.26	101.28	96.07
	25	98.88	94.17	98.89	99.37	101.79	100.9	85.23	80.88	80.34	80.42	86.29	87.66	102.59	95.65	99.9	99.57	103.71	99.62	98.81	102.07	96.01
Figure 3B	OGTT blood glucose temporal curve
		Vehicle; 1% HPMC PO QD						Liraglutide; SC BID 0.2 mg/kg						Linagliptin; PO QD 3.0 mg/kg
	-60	5.96	4.87	4.73	5.02	5.02	4.25	4.41	4.38	4.32	3.68	4.83	4.56	5.1	4.99	4.94	4.5	5.44	4.31	3.88	4.48	3.9
	0	3.23	3.99	3.9	4.37	4.77	3.65	3.66	4.12	3.4	3.78	3.71	4.34	3.91	4.5	5.2	3.8	4.1	4.36	3.64	3.14	4.18
	15	10.88	10.99	13.4	9.59	15.52	8.21	8.2	6.16	5.72	8.92	9.13	6.79	10.91	10.86	11.71	9.82	12.32	9.55	9.54	8.96	11.56
	30	12.65	12.83	17.08	9.14	15.24	10.29	7.15	6.84	5.9	11.36	11.83	6.55	9.23	8.69	14.24	10.99	15.89	9.87	10.02	10.8	13.77
	60	21.66	12.36	21.91	6.83	13.74	10.77	5.86	5.2	5.02	13.52	8.41	4.6	7.59	10.4	9.72	8.56	15.99	7.73	10.94	8.68	16.1
	120	5.74	4.42	10.31	3.95	7.05	3.85	4.04	3.84	3.59	5.21	4.07	3.83	5.52	4.21	5.29	4.38	4.69	5.24	4.94	5.11	5.54
Figure 3C	OGTT blood glucose AUC
		Vehicle	Liraglutide	Linagliptin
		1619	696.2	907.8
		1172	626.4	986.5
		1910	577.7	1131
		808.1	1182	939.7
		1441	931.5	1433
		982.2	603.7	903.1
				1036
				944.9
				1405
Figure 3D	OGTT plasma insulin temporal curve
		Vehicle; 1% HPMC PO QD						Liraglutide; SC BID 0.2 mg/kg						Linagliptin; PO QD 3.0 mg/kg
	-60	634.294	366.533	455.053	218.688	297.49	492.942	259.76	628.053	125.855	137.52	38.441	162.311	799.25	736.061	742.382	379.914
	0	689.055	254.599	1062.47	206.267	889.473	412.754	86.995	972.19	71.5877	227.568	91.504	232.356	1093.55	838.899	471.918	489.767
	15	2158.31	1791.82	1868.09	1356.24	470.583	1675.33	1333.08	1065.3	783.864	472.159	203.155	538.912	2154.3	2390.15	2015.06	2455.83
	30	1874.29	1586.79	895.647	1404.54	886.441	1377.5	924.145	1118.98	110.973	158.138	319.003	605.658	3449.96	1474.74	2778.39	2739.92
	60	1506.51	1910.68	0	1165.99	1653.17	114.446	563.346	1109.69	437.057	650.242	1390.87	166.14	2611.8	1315.67	2592.04	1783.73
	120	2150.1	1160.39	1628.55	598.893	1057.09	980.063	159.691	680.033	75.3203	330.189	103.077	154.412	1145.96	727.888	852.128	644.708
Figure 3E	OGTT plasma insulin AUC
		Vehicle	Liraglutide	Linagliptin
		212.01	71.583	270.05
		185.282	118.785	156.367
		104.998	36.719	238.484
		123.929	51.514	201.768
		139.78	76.593	184.696
		93.771	35.562	102.749
				127.099
				164.554
				110.912

## Sheet: Figure 4
Figure 4A:	Bodyweight %
		Vehicle sc + vehicle pump								Liraglutide sc + vehicle pump								Vehicle sc + PYY 3-36 pump								Liraglutide sc + PYY 3-36 pump								Vehicle sc + NMU pump
	0	100	100	100	100	100	100	100	100	100	100	100	100	100	100	100	100	100	100	100	100	100	100	100	100	100	100	100	100	100	100	100	100	100	100	100	100	100	100	100	100
	1	99.6	99.5	100.9	99.8	100.2	99.6	101.3	99.4	95.2	95.8	95.3	94.9	96.1	96	94.7	96.3	95.5	96.2	97.1	97.7	96.7	97.6	96.2	96.8	94.4	96.1	94.9	95.6	95	94.3	95.7	94.1	96.2	94.8	94.4	95.8	95.8	95.4	95.7	96.1
	2	99.6	99.2	101.4	99.3	100.2	99.1	100.7	98.9	91.2	92.5	91.4	91.5	92.3	91.7	92.2	92.8	92.2	93.2	92.3	95.6	92.3	93.1	92.3	92.5	89.7	90.7	90.8	91	90.6	90.5	91.8	89.9	95	91.8	93.3	94.4	94.2	94.2	96.4	95.8
	3	100.4	99.2	100.3	99.5	100.6	98.6	100.2	99.3	88.7	92.2	88.8	90.3	89.5	89.6	89.7	89.9	92.8	90.5	89	95.5	90.7	90.4	90.2	90.1	86.4	86.8	87.1	87.2	87.6	87.1	88.4	86.5	94.2	91.9	92.3	92.8	93.9	93.3	93.8	94.6
	4	100.9	99.2	101.3	98	99.5	98.7	100.3	99.5	89.2	91.9	90.4	90.9	89.1	87.6	90	88.9	91.4	89.4	89.4	95.7	88.6	88.6	90.1	89.9	83.4	84.8	84.4	84.1	85.2	84	85.6	84.5	94.3	92.6	91.5	92.2	83.2	92	92.8	94.5
	5	100.6	99.5	100.6	99.5	100.6	98.8	100.2	99.4	89.5	91.1	89.6	89.4	89.8	87.5	89.9	90.8	93.2	89.7	90.3	96.1	88.3	88.1	90.4	90.9	81.2	82.7	82.8	81.9	82.5	81.3	83.7	82.1	92.5	92.9	91.7	92.3	92.6	91.4	91.8	94.4
	6	99.6	99.8	100.7	98.5	99.9	98.9	100.1	100.1	88.7	88.8	88.5	89.3	89.1	87.8	88.5	89.8	92.1	90	90.5	96	88.9	88.9	90.7	91.6	78.6	81.2	81	79.6	80.8	79.3	82.5	80.3	92.4	93	91.7	92.8	91.8	91.4	91.3	96.5
	7	99.6	98.5	100	98.9	100.2	99.3	100.4	99.7	88.8	89.5	87.8	89.1	89.3	88.3	88.3	90.9	92.1	90.1	90.8	95.9	89.1	88.4	90.3	92	76.8	79.3	78.5	78	80.4	77.2	81.8	78.4	92	92.7	91.2	93.1	91.3	91.3	93.2	95.5
	8	100.4	99.2	100.8	99.5	100.3	102.2	101.3	100.4	88.3	88.1	88.2	87.9	87.4	88.4	88.3	88.7	92.9	90.6	90.2	95.5	89.9	88.7	90.4	92.9	74.4	79.6	78.2	76.2	77.5	76.6	80.6	78.5	91.9	93.5	91.1	93.8	90.6	92	93.5	94.3
	9	98.9	98.7	100.7	99.9	99.9	100.2	100.8	100.1	87.6	87	88.5	87.9	88	88.1	88.1	89.1	92.8	89.5	90.1	96.5	88.2	90.4	90	92.4	71.9	77.5	78.2	75.5	74.2	74.9	79.3	76.7	90.1	93.7	91.1	94.8	90.3	92.8	94.2	94
	10	98.9	96.8	100.9	100	99.7	100.8	100.8	99.9	87.4	86.3	88.9	87.2	87.7	88.3	87.9	88.7	93.3	89.1	89.2	95.7	88.4	90	90.1	91.2	69.6	74.8	77.6	75	76.7	72.5	78.2	74.1	90.1	92.5	91.2	94.8	89.5	92.4	94	95.4
	11	100	97.8	101.4	99.6	100	100.7	100	99.8	88.4	85.1	88.1	87.3	88	87.3	88.2	88.4	92.7	89.4	89.8	94.3	88.8	89.5	90.1	91.7	67.1	73.1	74	74.5	71.5	71.4	78.2	73.5	91.7	93.2	91.3	96.1	90	91.7	95.1	96
	12	99.6	97	102.1	99.6	100	99.5	99.9	98	88.2	85.5	89	87.7	88.9	87.7	86.8	89.7	93.2	90.3	90.8	94.1	89.5	88.9	90.8	90.1		72.2	72	72.4	71.1	69.7	76	72.6	91.1	92.9	91.4	96.3	89.6	91.4	95	96.9
	13	99.6	97.4	101.5	99.6	100.6	99.8	99.8	99.3	88.9	85.2	89.5	88.3	88.6	88.3	87.3	89.1	93.5	89.8	90.6	94.3	88.7	89.1	92	91.2		70.9	72.2	71.1	72.7	67.6	74.7	72	91.7	93.7	91.9	95.8	89.7	92.3	95.7	98.1
	14	99.8	97.1	101.7	98.8	100.1	98.9	99.9	98.3	87.2	84.5	87.9	88.2	87	88.3	86.6	88.8	94.3	90.2	90.6	93.7	89.5	89.8	91.5	91.4		70.1	72	67.2	68.7	66.5	73.3	71.2	91.7	93.9	91	95.8	89.9	92.8	95.7	98.3
Figure 4B:	Total energy intake
		Vehicle sc + vehicle pump								Liraglutide sc + vehicle pump								Vehicle sc + PYY 3-36 pump								Liraglutide sc + PYY 3-36 pump								Vehicle sc + NMU pump
	0	103.582	145.783	121.216	155.356	106.531	160.591	122.719	149.323	149.093	140.547	200.494	115.366	149.89	130.876	133.911	141.886	144.251	121.798	93.8934	147.891	148.127	136.866	151.143	131.551	141.707	172.778	136.239	131.9	130.514	143.879	138.472	135.37	130.916	140.421	145.414	145.228	147.695	132.408	136.424	129.265
	1	191.05	229.648	227.785	271.558	215.512	269.647	229.303	246.394	164.651	154.914	202.891	123.748	159.463	142.861	178.248	158.65	144.251	166.135	95.0844	156.273	156.509	139.248	155.922	135.139	144.104	175.175	136.239	134.297	166.469	143.879	138.472	140.165	152.429	143.994	153.796	145.228	147.695	132.408	162.791	132.838
	2	333.604	372.202	383.5	440.509	354.373	420.644	383.767	402.169	175.415	163.281	210.052	129.718	167.83	171.61	217.776	201.766	195.734	259.588	98.6724	202.947	162.494	144.042	159.51	138.727	165.647	226.688	147.003	142.664	202.394	164.231	160.015	153.326	181.088	152.346	180.073	179.917	194.414	173.127	229.757	184.276
	3	466.555	506.404	505.687	585.46	466.927	562.067	483.16	555.562	182.606	164.472	210.052	133.291	179.815	171.61	220.173	202.957	229.292	259.588	125.039	296.28	179.273	144.042	173.892	138.727	168.044	226.688	147.003	142.664	202.394	269.699	172	153.326	249.26	222.87	243.511	239.737	263.852	234.228	327.944	253.654
	4	610.285	666.943	650.638	730.441	607.024	737.048	625.714	748.498	250.913	171.618	236.374	142.849	204.961	269.887	253.701	208.942	289.142	398.599	141.758	425.583	281.108	151.218	228.963	184.225	192.014	262.643	163.782	186.986	307.862	269.699	172	153.326	334.226	366.465	314.05	316.246	340.376	338.49	441.629	333.781
	5	755.297	817.924	751.252	886.096	735.196	894.043	767.077	873.097	265.25	231.393	310.531	207.448	285.178	304.576	324.3	303.541	383.756	447.67	220.754	548.901	352.943	197.847	334.341	269.176	206.366	273.407	206.898	196.559	316.229	278.066	182.764	164.089	406.001	513.513	413.338	409.534	420.488	411.426	562.565	436.582
	6	854.735	934.141	854.263	1003.43	835.75	1045.05	895.264	1018.03	314.336	302.022	361.969	305.65	340.249	314.119	400.944	377.818	475.928	520.681	333.248	670.953	398.351	274.401	458.7	368.509	206.366	318.95	226.074	196.559	402.521	302.036	209.131	176.075	487.304	641.445	491.023	506.44	493.409	464.1	619.988	568.132
	7	993.731	1079.12	986.038	1169.89	954.229	1227.2	1060.57	1194.16	423.302	424.119	481.609	390.586	456.391	435.085	460.704	511.99	610.085	702.703	444.521	809.814	491.744	398.88	586.842	514.561	327.377	360.815	277.572	215.69	470.768	325.946	240.202	203.588	596.135	757.332	566.251	620.005	580.652	588.579	713.231	711.712
	8	1101.54	1224.06	1109.4	1354.37	1081.11	1410.52	1204.25	1343.92	531.077	518.673	668.275	463.567	574.915	558.448	549.303	624.604	739.358	788.86	551.06	942.72	583.946	520.962	732.939	655.774	368.081	412.238	422.523	234.821	506.648	376.223	304.831	253.864	668.966	839.721	646.213	743.248	659.528	696.279	819.725	821.779
	9	1235.77	1369.04	1262.67	1536.45	1191.13	1587.89	1339.6	1494.87	596.957	580.95	804.814	526.975	647.986	635.152	649.887	707.233	871.043	883.399	652.805	1064.76	672.485	648.954	846.684	774.268	369.272	462.485	514.74	258.791	556.955	469.706	351.55	275.438	751.46	955.638	738.205	847.21	724.067	825.642	953.822	919.966
	10	1356.78	1484.02	1376.42	1729.35	1304.84	1768.87	1482.12	1643.46	703.541	682.665	955.525	643.087	771.334	760.957	779.205	847.39	1003.9	997.039	765.299	1208.37	787.391	796.047	991.455	869.908	409.946	489.953	573.309	312.671	625.157	528.335	460.531	413.212	867.302	1056.01	866.122	983.524	810.134	965.709	1107.1	1070.77
	11	1495.8	1581	1515.44	1880.24	1450.95	1955.82	1605.46	1805.18	824.357	771.159	1045.26	748.36	898.18	877.144	909.669	976.633	1141.54	1107.06	881.246	1343.54	927.443	925.2	1142.29	994.282	454.208	541.331	642.702	389.27	668.213	588.14	547.849	477.812	1020.26	1173	1033.58	1119.82	923.639	1117.84	1274.73	1252.77
	12	1602.4	1783.32	1653.2	2004.68	1547.89	2094.84	1728.85	1940.6	924.836	857.256	1168.45	838.105	1047.81	968.23	1013.84	1111.98	1269.62	1219.56	999.68	1451.14	1041.14	1053.21	1258.32	1092.29		565.211	648.657	420.416	728.108	592.904	582.538	495.736	1138.62	1268.51	1084.8	1228.65	1021.72	1228.02	1410.05	1379.62
	13	1730.59	1940.27	1788.55	2142.36	1675.96	2259.03	1853.43	2101.14	1044.61	961.383	1292.93	960.172	1198.64	1091.61	1141.97	1255.7	1412.02	1333.21	1157.66	1559.98	1163.15	1181.17	1417.48	1234.59		639.398	680.934	446.783	741.284	616.844	635.227	560.395	1291.68	1398.65	1203.15	1351.85	1125.74	1351.33	1562.18	1546.08
	14	1861.14	2070.8	1940.71	2293.2	1804.05	2424.38	1985.15	2264	1130.74	1037.92	1420.94	1059.51	1286	1203	1263.99	1395.85	1567.62	1462.42	1310.73	1714.31	1316.38	1326.97	1570.69	1369.71		701.585	759.87	483.929	785.576	661.136	686.665	610.658	1444.84	1531.23	1305.91	1465.51	1245.29	1498.6	1717.91	1722.15
Figure 4C:	HPFS + 0.5% chol. diet intake ± SEM (kJ)
		Vehicle sc + vehicle pump								Liraglutide sc + vehicle pump								Vehicle sc + PYY 3-36 pump								Liraglutide sc + PYY 3-36 pump								Vehicle sc + NMU pump
	0	89.6478	133.992	109.783	141.183	104.03	159.4	121.528	147.655	149.093	134.711	179.056	88.4493	143.101	130.876	121.049	139.266	136.629	107.625	82.9362	128.239	146.936	136.389	133.992	105.468	129.678	146.457	131.356	123.206	130.157	134.232	126.562	125.843	118.172	114.577	132.075	140.464	134.951	128.239	122.966	120.809
	1	173.543	213.093	200.869	249.048	199.91	267.265	215.011	243.535	161.078	146.696	181.453	95.6403	150.292	142.861	164.195	153.648	136.629	150.771	82.9362	135.43	154.127	136.389	136.389	107.865	132.075	148.854	131.356	125.603	166.112	134.232	126.562	130.637	130.157	114.577	139.266	140.464	134.951	128.239	149.333	120.809
	2	305.378	344.928	342.292	412.044	312.569	415.88	346.846	394.546	168.269	151.49	183.85	98.0373	155.086	169.228	200.149	192	179.775	239.46	85.3332	171.386	158.921	141.183	138.786	110.262	148.854	196.794	138.547	130.397	197.273	151.011	143.341	140.225	142.142	116.974	151.251	164.434	178.097	164.195	192.479	156.764
	3	425.228	474.366	454.951	546.276	408.449	557.303	433.138	545.557	175.46	151.49	183.85	98.0373	167.071	169.228	202.547	192	213.333	239.46	111.7	240.899	175.7	141.183	153.168	110.262	151.251	196.794	138.547	130.397	197.273	256.479	155.326	140.225	187.685	157.723	201.588	207.58	235.625	221.722	276.374	204.704
	4	554.666	625.377	589.183	685.302	528.299	732.284	564.973	734.92	242.576	151.49	203.026	102.831	188.644	267.505	231.31	196.794	261.273	376.089	118.891	348.764	271.58	145.977	198.711	148.614	175.221	232.749	155.326	171.146	302.741	256.479	155.326	140.225	252.404	265.588	244.734	253.123	283.565	324.793	362.666	257.438
	5	698.486	771.594	680.269	817.137	645.752	888.088	696.808	852.373	249.767	187.445	253.363	148.374	255.76	291.475	284.045	278.292	345.168	414.441	181.213	451.834	331.505	174.741	289.797	210.936	184.809	239.94	193.678	178.337	307.535	261.273	162.517	147.416	302.741	354.277	314.247	315.445	333.902	370.337	465.737	317.363
	6	791.969	881.856	773.752	915.414	727.25	1039.1	816.658	984.208	290.516	244.973	289.318	234.666	301.303	293.872	351.161	347.805	419.475	471.969	267.505	542.92	355.475	227.475	368.898	287.64	184.809	285.483	212.854	178.337	393.827	285.243	188.884	159.4	353.078	433.378	357.393	384.958	377.048	413.483	506.486	403.655
	7	926.201	1020.88	895.999	1061.63	818.336	1216.48	967.669	1152	383.999	343.25	375.61	294.591	399.58	401.737	384.719	472.449	541.722	630.171	349.003	655.58	434.576	325.752	481.557	407.49	299.865	314.247	258.397	190.322	451.355	299.625	205.663	178.577	424.988	490.906	388.554	452.074	424.988	511.76	561.617	509.123
	8	1024.48	1152.72	1006.26	1231.82	919.01	1391.46	1089.92	1293.42	477.482	417.557	514.636	347.325	497.857	511.999	459.026	577.917	644.793	694.89	435.295	768.239	513.677	421.632	608.598	515.355	333.423	347.805	392.629	202.307	475.325	340.374	256	219.326	453.752	524.464	414.921	543.16	468.134	593.258	640.718	588.224
	9	1158.71	1291.74	1138.1	1399.61	990.92	1568.84	1212.16	1434.84	537.407	472.688	636.883	392.868	564.973	588.703	545.317	649.827	752.658	766.8	516.793	856.928	578.396	510.321	704.478	608.838	333.423	383.76	474.127	226.277	520.868	433.857	299.146	240.899	504.089	586.786	460.464	598.291	504.089	710.711	753.377	672.119
	10	1273.77	1394.81	1233.98	1581.78	1082.01	1749.81	1339.2	1579.86	630.89	549.392	739.954	486.351	672.838	708.553	655.58	779.265	858.126	845.901	603.085	967.189	669.482	606.201	809.946	666.366	362.187	395.745	507.685	271.82	571.205	477.003	395.026	370.337	554.426	639.52	537.168	684.583	554.426	825.766	885.212	789.572
	11	1412.79	1476.31	1373	1713.62	1211.44	1934.38	1444.67	1728.48	714.785	606.92	804.673	560.658	768.718	814.021	758.65	877.542	964.793	917.811	670.201	1060.67	782.141	690.096	932.193	747.864	393.348	422.112	558.022	331.745	599.969	517.752	454.951	415.88	635.924	682.666	652.224	768.478	611.954	964.793	1029.03	945.377
	12	1508.67	1641.7	1500.04	1807.1	1285.75	2073.41	1559.73	1862.71	784.298	662.051	888.568	627.774	888.568	905.107	847.34	999.789	1067.86	1004.1	754.096	1127.79	870.83	781.182	1013.69	802.995		431.7	558.022	360.509	655.1	517.752	478.921	425.467	707.834	718.621	652.224	840.388	679.07	1063.07	1146.48	1041.26
	13	1628.52	1790.32	1622.29	1919.76	1386.42	2236.4	1674.78	2013.72	892.163	743.549	986.845	721.257	1010.82	1017.77	957.601	1126.83	1175.73	1085.6	876.343	1199.7	954.725	865.077	1133.54	894.081		486.831	577.198	386.876	667.085	536.928	524.464	480.599	806.111	771.355	724.134	924.283	743.789	1163.74	1285.51	1187.47
	14	1745.97	1905.38	1766.11	2044.4	1491.89	2394.6	1787.44	2155.14	952.088	793.886	1077.93	797.961	1077.93	1118.44	1043.89	1256.27	1297.97	1179.08	977.017	1309.96	1079.37	944.178	1255.79	980.373		527.58	629.932	422.831	703.04	572.883	560.419	518.951	918.77	831.28	776.868	1005.78	815.699	1288.39	1429.33	1345.68
Figure 4D:	Chow intake ± SEM (kJ)
		Vehicle sc + vehicle pump								Liraglutide sc + vehicle pump								Vehicle sc + PYY 3-36 pump								Liraglutide sc + PYY 3-36 pump								Vehicle sc + NMU pump
	0	13.9347	11.7909	11.4336	14.1729	2.5011	1.191	1.191	1.6674	0	5.8359	21.438	26.9166	6.7887	0	12.8628	2.6202	7.6224	14.1729	10.9572	19.6515	1.191	0.4764	17.1504	26.0829	12.0291	26.3211	4.8831	8.6943	0.3573	9.6471	11.91	9.528	12.7437	25.8447	13.3392	4.764	12.7437	4.1685	13.4583	8.4561
	1	17.5077	16.5549	26.9166	22.5099	15.6021	2.382	14.292	2.8584	3.573	8.2179	21.438	28.1076	9.1707	0	14.0538	5.0022	7.6224	15.3639	12.1482	20.8425	2.382	2.8584	19.5324	27.2739	12.0291	26.3211	4.8831	8.6943	0.3573	9.6471	11.91	9.528	22.2717	29.4177	14.5302	4.764	12.7437	4.1685	13.4583	12.0291
	2	28.2267	27.2739	41.2086	28.4649	41.8041	4.764	36.921	7.6224	7.146	11.7909	26.202	31.6806	12.7437	2.382	17.6268	9.7662	15.9594	20.1279	13.3392	31.5615	3.573	2.8584	20.7234	28.4649	16.7931	29.8941	8.4561	12.2673	5.1213	13.2201	16.674	13.101	38.9457	35.3727	28.8222	15.483	16.3167	8.9325	37.2783	27.5121
	3	41.3277	32.0379	50.7366	39.1839	58.4781	4.764	50.022	10.0044	7.146	12.9819	26.202	35.2536	12.7437	2.382	17.6268	10.9572	15.9594	20.1279	13.3392	55.3815	3.573	2.8584	20.7234	28.4649	16.7931	29.8941	8.4561	12.2673	5.1213	13.2201	16.674	13.101	61.5747	65.1477	41.9232	32.157	28.2267	12.5055	51.5703	48.9501
	4	55.6197	41.5659	61.4556	45.1389	78.7251	4.764	60.741	13.5774	8.337	20.1279	33.348	40.0176	16.3167	2.382	22.3908	12.1482	27.8694	22.5099	22.8672	76.8195	9.528	5.2404	30.2514	35.6109	16.7931	29.8941	8.4561	15.8403	5.1213	13.2201	16.674	13.101	81.8217	100.878	69.3162	63.123	56.8107	13.6965	78.9633	76.3431
	5	56.8107	46.3299	70.9836	68.9589	89.4441	5.955	70.269	20.7234	15.483	43.9479	57.168	59.0736	29.4177	13.101	40.2558	25.2492	38.5884	33.2289	39.5412	97.0665	21.438	23.1054	44.5434	58.2399	21.5571	33.4671	13.2201	18.2223	8.6943	16.7931	20.247	16.674	103.26	159.237	99.0912	94.089	86.5857	41.0895	96.8283	119.219
	6	62.7657	52.2849	80.5116	88.0149	108.5	5.955	78.606	33.8244	23.82	57.0489	72.651	70.9836	38.9457	20.247	49.7838	30.0132	56.4534	48.7119	65.7432	128.032	42.876	46.9254	89.8014	80.8689	21.5571	33.4671	13.2201	18.2223	8.6943	16.7931	20.247	16.674	134.226	208.068	133.63	121.482	116.361	50.6175	113.502	164.477
	7	67.5297	58.2399	90.0396	108.262	135.893	10.719	92.898	42.1614	39.303	80.8689	105.999	95.9946	56.8107	33.348	75.9858	39.5412	68.3634	72.5319	95.5182	154.234	57.168	73.1274	105.284	107.071	27.5121	46.5681	19.1751	25.3683	19.4133	26.3211	34.539	25.011	171.147	266.427	177.697	167.931	155.664	76.8195	151.614	202.589
	8	77.0577	71.3409	103.141	122.554	162.095	19.056	114.336	50.4984	53.595	101.116	153.639	116.242	77.0577	46.449	90.2778	46.6872	94.5654	93.9699	115.765	174.482	70.269	99.3294	124.34	140.419	34.6581	64.4331	29.8941	32.5143	31.3233	35.8491	48.831	34.539	215.214	315.258	231.292	200.088	191.394	103.022	179.007	233.555
	9	77.0577	77.2959	124.579	136.846	200.207	19.056	127.437	60.0264	59.55	108.262	167.931	134.107	83.0127	46.449	104.57	57.4062	118.385	116.599	136.012	207.829	94.089	138.632	142.205	165.43	35.8491	78.7251	40.6131	32.5143	36.0873	35.8491	52.404	34.539	247.371	368.853	277.741	248.919	219.978	114.931	200.445	247.847
	10	83.0127	89.2059	142.444	147.565	222.836	19.056	142.92	63.5994	72.651	133.273	215.571	156.736	98.4957	52.404	123.626	68.1252	145.778	151.138	162.214	241.178	117.909	189.845	181.508	203.542	47.7591	94.2081	65.6241	40.8513	53.9523	51.3321	65.505	42.876	312.876	416.493	328.954	298.941	255.708	139.942	221.883	281.195
	11	83.0127	104.689	142.444	166.621	239.51	21.438	160.785	76.7004	109.572	164.239	240.582	187.702	129.462	63.123	151.019	99.0912	176.744	189.25	211.045	282.863	145.302	235.103	210.092	246.418	60.8601	119.219	84.6801	57.5253	68.2443	70.3881	92.898	61.932	384.336	490.335	381.358	351.345	311.685	153.043	245.703	307.397
	12	93.7317	141.61	153.163	197.587	262.139	21.438	169.122	77.8914	140.538	195.205	279.885	210.331	159.237	63.123	166.502	112.192	201.755	215.452	245.584	323.356	170.313	272.024	244.631	289.294		133.511	90.6351	59.9073	73.0083	75.1521	103.617	70.269	430.785	549.885	432.571	388.266	342.651	164.953	263.568	338.363
	13	102.069	149.947	166.264	222.598	289.532	22.629	178.65	87.4194	152.448	217.834	306.087	238.915	187.821	73.842	184.367	128.866	236.294	247.609	281.314	360.277	208.425	316.091	283.934	340.507		152.567	103.736	59.9073	74.1993	79.9161	110.763	79.797	485.571	627.3	479.02	427.569	381.954	187.583	276.669	358.61
	14	115.17	165.43	174.601	248.8	312.161	29.775	197.706	108.857	178.65	244.036	343.008	261.544	208.068	84.561	220.097	139.585	269.642	283.339	333.718	404.344	237.009	382.787	314.9	389.338		174.005	129.938	61.0983	82.5363	88.2531	126.246	91.707	526.065	699.951	529.042	459.726	429.594	210.212	288.579	376.475

## Sheet: Table 2
	Table 2: Diet-induced obesity and hypercholesterolemia in the Golden Syrian hamster
				Chow	HPFS	HPFS +0.5 % col.
	Whole-body fat mass (g)			27.13 ± 2.75	79.22 ± 4.58***	63.00 ± 13.85***
	Triglycerides (mmol/l)			2.30 ± 0.18	2.07 ± 0.26	5.38 ± 0.27***
	Total cholesterol (mmol/l)			2.74 ± 0.16	3.18 ± 0.28	7.74 ± 0.40***
	HDL cholesterol (mmol/l)			1.77 ± 0.09	2.14 ± 0.08	4.71 ± 0.24***
	LDL cholesterol (mmol/l)			0.59 ± 0.12	0.59 ± 0.13	1.58 ± 0.24***
	LDL/HDL			0.33 ± 0.04	0.27 ± 0.04	0.33 ± 0.02
	Insulin (pmol/L)			373.7 ± 82.3	1389 ± 147***	957.6 ± 157*
	Whole-body fat mass (g), free-fed blood lipid and insulin levels of hamsters fed high fat-high carbohydrate (HPFS) palatable diet with 0.5 % cholesterol supplementation for 12 weeks. Values are means ± SEM (n=6 per group; P<0.05 (*), P<0.001 (***) vs. chow-fed hamsters).
	Whole-body fat mass (g)
	Chow	HPFS	HPFS +0.5 % col.
	27.43	81.69	71.29
	29.42	71.04	55.02
	21.03	73.66	96.27
	24.98	79.47	56.25
	32.27	86.27	45.35
	27.66	83.21	53.83
	Triglycerides (mmol/l)
	Chow	HPFS	HPFS +0.5 % col.
	2.35	3.07	5.83
	2.66	2.92	8.57
	3.32	2.88	8.09
	2.74	3.08	8.28
	2.32	3.11	8.08
	3.05	4.03	7.6
	Total cholesterol (mmol/l)
	Chow	HPFS	HPFS +0.5 % col.
	1.55	2.25	4.44
	2.24	1.84	5.86
	2.59	1.85	6.35
	2.81	1.76	5.11
	2.49	2.06	5.4
	2.14	2.67	5.11
	LDL cholesterol (mmol/l)
	Chow	HPFS	HPFS +0.5 % col.
	0.65	0.59	1.06
	0.24	0.63	1.94
	0.72	0.62	1.82
	0.59	0.65	1.7
	0.58	0.21	1.52
	0.78	0.81	1.42
	HDLcholesterol (mmol/l)
	Chow	HPFS	HPFS +0.5 % col.
	1.67	2.13	3.54
	1.85	2.16	4.98
	1.79	1.95	4.76
	1.64	2.23	5.1
	1.51	2.1	5.08
	2.16	2.26	4.82
	Insulin (pmol/L)
	Chow	HPFS	HPFS +0.5 % col.
	358.971	1553.41	1051.28
	629.648	1683.22	654.829
		1396.15	1433.47
	241.099	1138.99	1324.75
	408.642	1881.01	831.786
	534.294	683.143	449.486

## Sheet: Table 3
	Table 3: Effect of liraglutide and linagliptin on body weight, and blood lipids
				Vehicle	Liraglutide	Linagliptin
	Whole-body fat mass (g)			50.10 ± 5.57	31.42 ± 4.80*	51.83 ± 3.79
	Triglycerides (mmol/l)			3.78 ± 0.22	1.18 ± 0.12***	3.65 ± 0.40
	Total cholesterol (mmol/l)			6.54 ± 0.40	4.14 ± 0.51**	5.46 ± 0.29
	HDL cholesterol (mmol/l)			5.22 ± 0.33	3.58 ± 0.46*	4.17 ± 0.34
	LDL cholesterol (mmol/l)			0.76 ± 0.13	0.50 ± 0.14	0.52 ± 0.07
	LDL/HDL			0.14 ± 0.02	0.12 ± 0.02	0.12 ± 0.09
	Whole-body fat mass (g) and semi-fasted blood lipid levels of obese hyperlipidemic hamsters treated for 27 days with vehicle (PO, QD), liraglutide (0.2 mg/kg, SC, BID) or linagliptin (3.0 mg/kg, PO, QD). Values are means ± SEM (n=6 per group; P<0.05 (*); P<0.01 (**); P<0.001 (***) vs. vehicle group).
	Whole-body fat mass (g)
	Vehicle	Liraglutide	Linagliptin
	48.67	23.59	68.69
	65.1	54.68	67.99
	67.81	27.28	44
	43.52	31.76	51.35
	33.2	27.2	55.46
	42.27	24	34.18
			43.3
			54.61
			46.89
	Triglycerides (mmol/l)
	Vehicle	Liraglutide	Linagliptin
	3.66	1.14	4.01
	4.29	1.72	5.66
	4.03	1.08	3.63
	4.27	0.92	3.07
	2.91	1.22	4.05
	3.52	1	2.6
			1.83
			5.1
			2.9
	Total cholesterol (mmol/l)
	Vehicle	Liraglutide	Linagliptin
	5.57	5.06	6.07
	5.66	5.26	6.13
	6.03	5.51	6.38
	8.07	2.86	5.78
	7.19	3.2	5.8
	6.74	2.95	5.85
			4.01
			4.1
			5.03
	HDL cholesterol (mmol/l)
	Vehicle	Liraglutide	Linagliptin
	4.48	4.28	4.82
	4.4	4.44	4.14
	4.86	5	5.18
	6.46	2.61	4.92
	5.88	2.56	4.62
	5.22	2.57	5
			3.52
			2.38
			2.92
	LDL cholesterol (mmol/l)
	Vehicle	Liraglutide	Linagliptin
	0.48	0.8	0.66
	0.44	0.63	0.48
	0.59	0.95	0.74
	1.11	0.17	0.64
	1.17	0.17	0.53
	0.75	0.25	0.63
			0.36
			0.13

## Sheet: Table 4
	Table 4: Effect of ezetimibe on blood lipids
				Vehicle	Ezetimibe
	Triglycerides (mmol/l)			2.04 ± 0.17	1.94 ± 0.14
	Total cholesterol (mmol/l)			6.62 ± 0.16	5.37 ± 0.22***
	HDL cholesterol (mmol/l)			5.81 ± 0.15	4.76 ± 0.20**
	LDL cholesterol (mmol/l)			1.26 ± 0.09	0.75 ± 0.08***
	LDL/HDL			0.22 ± 0.01	0.16 ± 0.01**
	Semi-fasted blood lipid levels of obese hyperlipidemic hamsters treated for 14 days with vehicle (PO, QD) or Ezetimibe (10.0 mg/kg, PO, QD). Values are means ± SEM (n=8 per group; P<0.01 (**); P<0.001 (***) vs. vehicle group).
	Triglycerides (mmol/l)
	Vehicle (distilled water), po	Ezetimibe 10mg/kg, po
	1.32	1.53
	1.76	2.03
	2.7	1.27
	2.27	2.01
	2.48	2.04
	1.46	2.29
	2.16	2.45
	2.14	1.91
	Total cholesterol (mmol/l)
	Vehicle (distilled water), po	Ezetimibe 10mg/kg, po
	6.56	5.09
	5.87	5.78
	6.73	4.87
	7.06	4.53
	6.3	6.61
	6.85	5.46
	6.36	5.43
	7.25	5.16
	HDL cholesterol (mmol/l)
	Vehicle (distilled water), po	Ezetimibe 10mg/kg, po
	5.76	4.6
	5.2	5.14
	5.56	4.62
	6.04	3.94
	5.46	5.86
	5.98	4.66
	5.94	4.78
	6.56	4.44
	LDL cholesterol (mmol/l)
	Vehicle (distilled water), po	Ezetimibe 10mg/kg, po
	1.47	0.6
	1	0.93
	1.17	0.55
	1.21	0.48
	0.94	1.19
	1.55	0.67
	1.1	0.75
	1.67	0.85
